# Supplementary material for: Prevalence and Risk Factors of Inappropriate Drug Dosing among Older Adults with Dementia or Cognitive Impairment and Renal Impairment: A Systematic Review
Source: J Clin Med. 2024 Sep 24;13(19):5658. doi: 10.3390/jcm13195658 (PMC11477088; doi:10.3390/jcm13195658)
Supplement: Supplementary file 1 [file jcm-13-05658-s001.zip]

Archive with 5 entries (5 files):
- Supplementary Table S1 and Supplementary Table S2 Search strategies.pdf
- Supplementary Table S3 Quality assessment.pdf
- Supplementary Table S4 Articles that were.pdf
- Supplementary Table S5 Complete list.pdf
- Supplementary Table S6 The PRISMA 2020 checklist.pdf
